# Supplementary material for: Transcriptomic analysis unveils bona fide molecular signatures of microglia under conditions of homeostasis and viral encephalitis
Source: J Neuroinflammation. 2024 Aug 17;21:203. doi: 10.1186/s12974-024-03197-2 (PMC11330067; doi:10.1186/s12974-024-03197-2)
Supplement: Supplementary file 5 — Supplemental table 1: Cell activation gene signatures of microglia and consensus gene list for the gene scoring module. [file 12974_2024_3197_MOESM5_ESM.csv]

Activation_genes	Consensus_genes
Abca2	Btg2
Abcb4	Ccl12
Abcb6	Ccl2
Abcc10	Ccl3
Abcc3	Ccl4
Abcd1	Ccrl2
Abhd17a	Cd164
Abhd17c	Cd74
Ablim1	Chil3
Acap1	Dusp1
Ace	Fos
Ackr3	Fosb
Acod1	Gadd45a
Acsl6	Gem
Actr5	Hspa1a
Acvr1	Ier3
Acvr2b	Ier5
Adam22	Il1a
Adamts16	Il1b
Adap1	Jun
Adgra3	Junb
Adgrg1	Jund
Adgrg3	Klf2
Adra2a	Klf4
Adrb1	Klf6
Aff1	Lcn2
Agap3	Ltf
Agbl5	Maff
Agfg1	Nfkbia
Agpat2	Nfkbid
Ahi1	Nfkbiz
AI429214	Ppp1r15a
AI463229	Socs3
Abca1	Tnf
Ak1	Txnip
Akap5	Ubc
Akirin2	Zfp36
Akna
Akt1
Alg9
Alyref
Amer2
Amfr
Amigo3
Amotl1
Ankrd13a
Ankrd22
Anks1
Anks6
Ano8
Apbb1
Aplp1
Apob
Arc
Arf6
Arhgap17
Arhgap27
Arhgef11
Arhgef18
Arhgef9
Arid3b
Arl15
Arl2bp
Arl5a
Arl8a
Armc5
Arsa
Arsb
Arsg
As3mt
Asprv1
Asxl1
Atmin
Atp1b4
Atp2a2
Atp2b2
Atp6v1fnb
Atp8b1
Atp8b2
Aven
B3gat3
Bag1
Bcat1
Bend6
Bicra
Bloc1s6os
Bmt2
Bmx
Bod1
Brpf3
Btg2
C2cd2l
Caap1
Cables1
Cables2
Cacnb2
Cad
Calb2
Calhm2
Camk2a
Camk2n1
Camp
Cand2
Cant1
Car11
Carm1
Casd1
Ccdc112
Ccdc85c
Ccdc88b
Ccl12
Ccl2
Ccl24
Ccl3
Ccl4
Ccng2
Ccnjl
Ccnl1
Ccr2
Ccr7
Ccrl2
Cd164
Cd177
Cd2
Cd209a
Cd300e
Cd300lg
Cd3d
Cd6
Cd74
Cdca7
Cdk9
Cdkn1c
Cdrt4os1
Cds1
Ceacam10
Cebpb
Cebpe
Celf4
Cerk
Cerox1
Cfap45
Chd5
Chic2
Chil3
Chkb
Chst1
Chst14
Chst2
Chst7
Ciart
Cited2
Ckap4
Cldn1
Cldn15
Clk2
Clptm1
Clptm1l
Clstn1
Clu
Cmas
Cmklr1
Cnksr2
Cnnm3
Cnot11
Col27a1
Col6a3
Comtd1
Coq2
Cox15
Cplx1
Crls1
Crmp1
Crtap
Crybb1
Csdc2
Csf1
Csf1r
Csnk1g2
Csnk1g3
Csrnp1
Cstdc4
Cux2
Dact3
Dagla
Dapk3
Dbp
Dcaf10
Dcun1d5
Ddit4
Dennd4b
Dexi
Dhx34
Dipk2a
Dlg3
Dmrtb1
Dmtn
Dnaaf5
Dnajb5
Dnase2a
Dnm1
Dnttip1
Dock4
Dpy19l1
Dpy19l3
Drd1
Dtnbp1
Dusp1
Dusp2
Dusp5
Dvl1
Dync1i1
Ear2
Ebf3
Edn1
Efhb
Efhd1
Efhd2
Egr1
Egr2
Ehhadh
Ei24
Eid2
Eif2ak3
Eif3b
Elavl3
Elmsan1
Emc1
Eml3
Endod1
Engase
Enpp5
Entpd6
Eogt
Epha1
Epha2
Ephb3
Epop
Espl1
Esr1
Ext2
Extl3
Fads6
Faf1
Fam102a
Fam122a
Fam151b
Fam160b2
Fam53b
Fam71a
Fam89a
Fancf
Fbrsl1
Fbxl17
Fbxo33
Fbxw8
Fcsk
Ffar2
Fgfrl1
Fmnl3
Fndc4
Fndc7
Fos
Fosb
Fpr2
Frat2
Frmd8os
Frmpd4
Frs3
Fxr2
Fzd8
Fzd9
Gabrd
Gad1
Gadd45a
Gadd45b
Galnt1
Galnt10
Galnt12
Galnt16
Galnt2
Galnt3
Gas2l1
Gbp7
Gclc
Gcn1
Gem
Glg1
Glipr2
Glrx5
Glt8d1
Gmcl1
Gna12
Gnai2
Gnb3
Gns
Gpa33
Gpc1
Gpm6b
Gpr141
Gpr146
Gpr155
Gpr35
Gpr84
Gprasp1
Gprasp2
Gramd1a
Gramd4
Grtp1
Gsk3a
Gsr
Gstp1
Gzma
Gzmb
H1f3
H1f4
H2-Aa
H2-Ab1
H2-Ke6
H2-Q10
H2-Q4
H2-Q7
H2-T23
H3c1
H4c3
H4c4
H4f16
Hcn2
Hdac11
Hdac2
Hdc
Herpud2
Hes1
Hif3a
Hlf
Hmgn3
Hnrnpab
Hnrnpl
Hopx
Hp
Hras
Hs2st1
Hs6st1
Hsd11b1
Hsd17b11
Hsh2d
Hspa1a
Hspa1b
Hspa5
Hyou1
Icam1
Icmt
Ier2
Ier3
Ier5
Ifitm6
Ifnar2
Ighd
Ighj1
Ighm
Iigp1
Il10ra
Il13ra1
Il17ra
Il1a
Il1b
Il1bos
Il1f9
Il1r2
Il21r
Il2rb
Immp2l
Inhbe
Ino80b
Inpp5a
Ints8
Iqch
Iqcn
Irf2bp1
Irs2
Itga9
Itgb2l
Itgb5
Itgb7
Itpkc
Jdp2
Jun
Junb
Jund
Junos
Kalrn
Kcmf1
Kcna7
Kcnd1
Kcng2
Kcnip3
Kcnj12
Kcnk12
Kcnk6
Kctd2
Kctd6
Kdm4b
Kdr
Khdrbs3
Kifbp
Klf2
Klf3
Klf4
Klf6
Klf9
Klhl13
Klhl35
Klra17
Klrg2
Kras
Krt83
Lactb
Lag3
Lamp1
Lars2
Lbp
Lcn2
Ldb1
Lemd2
Lemd3
Lhfpl4
Lin28a
Lix1
Llgl1
Lmf1
Lmln
Lmo2
Lpcat1
Lrfn1
Lrg1
Lrig2
Lrig3
Lrp10
Lrrc47
Lrrc74b
Lrrc75a
Lrrc75aos2
Lrrc8d
Lrrk1
Ltb4r1
Ltf
Ly6a2
Ly6c2
Ly6e
Ly6g
Ly6g6e
Lzts3
Mafb
Maff
Man1a
Man1c1
Man2a2
Map11
Map3k3
Map3k9
Map7
Mapk13
Mapk14
Mapkapk2
Marchf2
Marchf3
Marchf5
Mark3
Mast3
Mbd2
Mcat
Mcemp1
Mcl1
Mdga1
Mef2d
Mefv
Meig1
Meis2
Mertk
Mex3c
Mfsd5
Mgat4b
Mgl2
Mgll
Mgst2
Mib2
Mier2
Mipep
Mir6236
Mlec
Mlycd
Mmp14
Mmp15
Mmp25
Mmp9
Mocs3
Mogs
Mplkip
Mpnd
Mrc2
Mrgpra2b
Msl3l2
Mtch1
Mtfp1
Mtmr3
Mttp
Mxra7
Myadm
Myh7b
Myo7a
Napsa
Nbeal2
Nckap1
Nckap5l
Ndrg4
Ndst2
Negr1
Nemp2
Neurl1a
Nfe2
Nfkbia
Nfkbid
Nfkbiz
Ngp
Nid2
Nipa1
Nkg7
Nlgn1
Nlrp12
Nlrp3
Nlrx1
Nmb
Noc2l
Notch1
Notch2
Notch4
Nploc4
Npnt
Nptn
Nr2f6
Nr6a1os
Nrarp
Nrip1
Nrsn1
Nsmce4a
Nt5dc2
Nup210
Nup210l
Nynrin
Oaf
Odc1
Olfm1
Olfml2b
Olfml3
Olfr50
Olr1
Orai1
Orm1
Osbp
Otud1
Otud3
Otulin
P2rx1
P2ry13
P3h2
P3h3
Pacs1
Pacsin1
Padi4
Pald1
Palm
Pank2
Parp12
Patj
Pcbp3
Pcdhga2
Pcdhga4
Pcdhgb2
Pcdhgb4
Pcnx3
Pcp4
Pde3b
Pdgfb
Pdia4
Pdzd8
Pear1
Per1
Pex6
Pgap3
Pglyrp1
Pgrmc2
Phc2
Phrf1
Pi16
Pi4kb
Pigu
Pik3cb
Pik3cd
Pik3r5
Pim3
Pip4p1
Pitpna
Pkd1
Pkn1
Pla2g12a
Pla2g15
Plac8
Plekha3
Plekhh3
Plk3
Plod1
Plod3
Plpp3
Plpp6
Plppr4
Plxdc1
Plxdc2
Plxna4
Pmepa1
Pnck
Pnma2
Pnrc1
Podxl2
Pofut1
Pom121
Pomgnt1
Pomt1
Pomt2
Ppm1e
Ppp1r12c
Ppp1r14b
Ppp1r15a
Ppp2ca
Ppp2cb
Ppp6r1
Prdm1
Prdm11
Prdm4
Prex1
Prf1
Prkar1b
Prkce
Prkd2
Prmt9
Prom2
Prr5
Psme3
Ptdss2
Pten
Ptges2
Ptgs1
Ptgs2
Ptn
Ptov1
Rab12
Rab2a
Rab40c
Rab43
Rab5if
Rabgap1
Rac1
Ranbp10
Ranbp9
Rap1b
Rasl11b
Rbfox1
Rbm15b
Rbpms
Rccd1
Rdh12
Reps1
Retnlg
Retreg2
Rflnb
Rfxap
Rgmb
Rhbdf1
Rictor
Riox1
Rn7sk
Rnf103
Rnf11
Rnf130
Rnf139
Rnf145
Rnf149
Rnf19b
Rnf215
Rnf26
Rnf31
Rnpepl1
Rnu1a1
Rnu2-10
Rnu5g
Rpap1
Rpl30-ps5
Rpl36al
Rragc
Rras
Rras2
Rreb1
Rtn4rl1
Runx1t1
Rxrb
Rxrg
Ryk
S100a11
S100a8
S100a9
Sap30l
Sav1
Scarf2
Sell
Sema4b
Sema4c
Sema6b
Sema6c
Septin3
Septin4
Serinc3
Serpinb10
Serpinb1a
Serpine1
Setbp1
Sgk1
Sgpp1
Sh2b1
Sh2b3
Siah1a
Siah2
Sidt2
Sik1
Sik2
Sipa1
Sipa1l3
Sirpa
Slain2
Slc12a3
Slc12a9
Slc14a1
Slc15a4
Slc16a13
Slc16a6
Slc16a9
Slc1a4
Slc24a3
Slc25a16
Slc25a28
Slc25a33
Slc29a3
Slc2a5
Slc2a8
Slc30a5
Slc35e1
Slc39a14
Slc44a1
Slc44a2
Slc45a4
Slc46a1
Slc49a4
Slc5a10
Slc7a5
Slc7a8
Slc9a1
Slc9a3r2
Slco2b1
Slfn1
Slfn4
Slpi
Smad1
Smad4
Smad7
Smarcd2
Smim5
Smo
Snap25
Snord118
Snord13
Snord65
Snta1
Snx19
Snx20
Snx25
Socs3
Soga1
Sort1
Sparcl1
Spata5l1
Spg7
Spint1
Spns2
Sppl3
Spry1
Srf
Srrd
Srsf9
St3gal2
St3gal5
St8sia1
Stfa2l1
Stimate
Stk26
Stk35
Stk40
Strn4
Stt3b
Stx1b
Susd6
Sympk
Tada2b
Taf10
Taf1c
Taf5
Taf5l
Tagap
Tap1
Tap2
Tapt1
Tarm1
Tbc1d10b
Tbc1d2b
Tcf24
Tcf3
Tctn2
Tec
Tesk1
Tet1
Tfeb
Tgfa
Tgfb1
Tgfbr2
Thap6
Thap8
Thrsp
Tiam1
Timp2
Tlr11
Tlr12
Tlr3
Tlr5
Tm6sf1
Tm9sf3
Tmc5
Tmc6
Tmc7
Tmed7
Tmem161b
Tmem165
Tmem201
Tmem229a
Tmem243
Tmem248
Tmem260
Tmem63a
Tmem64
Tmem65
Tmem86a
Tmem88
Tmlhe
Tnf
Tnfaip3
Tnfrsf11a
Tnfrsf21
Tnrc18
Tor4a
Tpbgl
Tprgl
Trem1
Trem3
Trim2
Trim21
Trim47
Trim8
Trir
Trpc4ap
Trpm2
Trpm4
Tsc22d2
Tspan14
Tspan33
Tspan9
Ttyh3
Tubgcp6
Tulp2
Txndc11
Txndc5
Txnip
Ubc
Ube2m
Ube2s
Ube3c
Ugcg
Ulk1
Unc13b
Unc13d
Unc5cl
Urb1
Vac14
Vangl1
Vars
Vaultrc5
Vegfa
Vegfb
Vsir
Wdr81
Wfdc21
Whrn
Wsb1
Wsb2
Wtip
Xirp1
Xpo6
Xxylt1
Yars2
Ypel3
Yrdc
Ythdf1
Zbtb11os1
Zbtb22
Zdhhc14
Zdhhc18
Zdhhc5
Zdhhc8
Zeb1
Zfp316
Zfp354c
Zfp36
Zfp36l2
Zfp384
Zfp513
Zfp622
Zfp746
Zfp777
Zfp787
Zfp934
Zfpm1
Znrf1
Zscan18
Zswim4
Zxdc
